# Supplementary material for: Impact of Soft Drink Intake on Bone Development and Risk of Fractures in a Danish Cohort of Schoolchildren
Source: Children (Basel). 2024 Dec 30;12(1):43. doi: 10.3390/children12010043 (PMC11763977; doi:10.3390/children12010043)
Supplement: Supplementary file 1 [file children-12-00043-s001.zip]

Archive with 1 entries (1 files):
- children-3365743-supplementary.pdf
